# Supplementary material for: Floral resource partitioning by individuals within generalised hoverfly pollination networks revealed by DNA metabarcoding
Source: Sci Rep. 2018 Mar 23;8:5133. doi: 10.1038/s41598-018-23103-0 (PMC5865107; doi:10.1038/s41598-018-23103-0)
Supplement: Supplementary file 1 — Supplementary Information ST1 [file 41598_2018_23103_MOESM1_ESM.xlsx]

## Sheet: Title
Floral resource partitioning by individuals within generalised hoverfly pollination networks revealed by DNA metabarcoding
Andrew Lucas1, Owen Bodger2, Berry J Brosi3, Col R. Ford4, Dan W. Forman1, Carolyn Greig2, Matthew Hegarty5, Laura Jones4, Penelope J. Neyland1, Natasha de Vere4,5
*Lucas, A. (1) Department of Biosciences, College of Science, Swansea University, Singleton Park, Swansea, SA2 8PP, Wales, UK 599841@swansea.ac.uk
Bodger, O. (2) Institute of Life Science, School of Medicine, Swansea University, Singleton Park, Swansea, SA2 8PP, Wales, UK. O.Bodger@swansea.ac.uk
Brosi, B.J. (3) Department of Environmental Sciences, Emory University, 400 Dowman Drive NE, Atlanta, Georgia 30322 USA bbrosi@emory.edu
Ford, C. (4) National Botanic Garden of Wales, Llanarthne, Carmarthenshire, Wales UK SA32 8HG col.r.ford@gmail.com
Forman, D.W. (1) Department of Biosciences, College of Science, Swansea University, Singleton Park, Swansea, SA2 8PP, Wales, UK D.W.Forman@swansea.ac.uk
Greig, C. (2) Institute of Life Science, School of Medicine, Swansea University, Singleton Park, Swansea, SA2 8PP, Wales, UK. C.Greig@swansea.ac.uk
Hegarty, M. (5) Institute of Biological, Environmental and Rural Sciences, Aberystwyth University, Aberystwyth, SY23 3EE, Wales, UK. ayh@aber.ac.uk
Jones, L. (4) National Botanic Garden of Wales, Llanarthne, Carmarthenshire, Wales, UK SA32 8HG Laura.Jones@gardenofwales.org.uk
Neyland, P. (1) Department of Biosciences, College of Science, Swansea University, Singleton Park, Swansea, SA2 8PP, Wales, UK P.J.Neyland@swansea.ac.uk
de Vere, N. (4) National Botanic Garden of Wales, Llanarthne, Carmarthenshire, Wales, UK SA32 8HG and (5) Institute of Biological, Environmental and Rural Sciences, Aberystwyth University, Aberystwyth, Wales UK SY23 3EE natasha.devere@gardenofwales.org.uk
* = corresponding author

## Sheet: Supplementary Info Table ST1
Table ST1 Study site names, study site codes, location, area and altitude
Site Name	Site Code	British National Grid Reference	Latitude	Longitude	Area (ha)	Altitude (m)
Rhosydd Castell Du a Phlas y Betws	CAD	SN654117	51.7877	-3.95287	1.79	155
Caeau Heol y Llidiart Coch	LLC	SN711213	51.8753	-3.87386	0.4	209
Caeau Tir Mawr	TRE	SN650205	51.8667	-3.9621	2.8	193
