# Supplementary material for: Floral resource partitioning by individuals within generalised hoverfly pollination networks revealed by DNA metabarcoding
Source: Sci Rep. 2018 Mar 23;8:5133. doi: 10.1038/s41598-018-23103-0 (PMC5865107; doi:10.1038/s41598-018-23103-0)
Supplement: Supplementary file 2 — Supplementary Information ST2 [file 41598_2018_23103_MOESM2_ESM.xlsx]

## Sheet: Title
Floral resource partitioning by individuals within generalised hoverfly pollination networks revealed by DNA metabarcoding
Andrew Lucas1, Owen Bodger2, Berry J Brosi3, Col R. Ford4, Dan W. Forman1, Carolyn Greig2, Matthew Hegarty5, Laura Jones4, Penelope J. Neyland1, Natasha de Vere4,5
*Lucas, A. (1) Department of Biosciences, College of Science, Swansea University, Singleton Park, Swansea, SA2 8PP, Wales, UK 599841@swansea.ac.uk
Bodger, O. (2) Institute of Life Science, School of Medicine, Swansea University, Singleton Park, Swansea, SA2 8PP, Wales, UK. O.Bodger@swansea.ac.uk
Brosi, B.J. (3) Department of Environmental Sciences, Emory University, 400 Dowman Drive NE, Atlanta, Georgia 30322 USA bbrosi@emory.edu
Ford, C. (4) National Botanic Garden of Wales, Llanarthne, Carmarthenshire, Wales UK SA32 8HG col.r.ford@gmail.com
Forman, D.W. (1) Department of Biosciences, College of Science, Swansea University, Singleton Park, Swansea, SA2 8PP, Wales, UK D.W.Forman@swansea.ac.uk
Greig, C. (2) Institute of Life Science, School of Medicine, Swansea University, Singleton Park, Swansea, SA2 8PP, Wales, UK. C.Greig@swansea.ac.uk
Hegarty, M. (5) Institute of Biological, Environmental and Rural Sciences, Aberystwyth University, Aberystwyth, SY23 3EE, Wales, UK. ayh@aber.ac.uk
Jones, L. (4) National Botanic Garden of Wales, Llanarthne, Carmarthenshire, Wales, UK SA32 8HG Laura.Jones@gardenofwales.org.uk
Neyland, P. (1) Department of Biosciences, College of Science, Swansea University, Singleton Park, Swansea, SA2 8PP, Wales, UK P.J.Neyland@swansea.ac.uk
de Vere, N. (4) National Botanic Garden of Wales, Llanarthne, Carmarthenshire, Wales, UK SA32 8HG and (5) Institute of Biological, Environmental and Rural Sciences, Aberystwyth University, Aberystwyth, Wales UK SY23 3EE natasha.devere@gardenofwales.org.uk
* = corresponding author

## Sheet: Supplementary Info Table ST2
Table ST2 List of plant species recorded at field sites, entomophilous species, and entomophilous species also recorded in pollen from hoverflies
	All Species			Entomophilous species			Ent species also present in pollen
	Site Code			Site code			Site code
Species	CAD	LLC	TRE	CAD	LLC	TRE	CAD	LLC	TRE
Acer pseudoplatanus	1	1
Achillea ptarmica	1			1
Agrostis capillaris	1	1
Agrostis cf. canina	1	1	1
Alnus glutinosa		1	1
Anthoxanthum odoratum	1	1	1
Betula pendula	1	1	1
Betula pubescens	1	1
Briza media		1	1
Calluna vulgaris	1	1	1	1	1	1	1	1	1
Calystegia sepium		1	1		1	1
Cardamine pratensis		1			1			1
Carex binervis			1
Carex demissa	1	1	1
Carex echinata	1	1	1
Carex echinata		1	1
Carex hostiana		1	1
Carex nigra	1	1	1
Carex ovalis	1	1	1
Carex panicea	1	1	1
Carex pilulifera	1		1
Carex pulicaris		1	1
Carum verticillatum	1	1	1	1	1	1	1	1	1
Centaurea nigra		1			1
Cerastium fontanum	1	1		1	1			1
Cirsium dissectum	1	1	1	1	1	1	1	1	1
Cirsium palustre	1	1	1	1	1	1
Corylus avellana	1	1	1
Crategus monogyna	1	1	1	1	1	1
Cynosurus cristatus	1	1	1
Dactylis glomerata		1	1
Dactylorhiza cf. maculata	1	1	1	1	1	1		1
Danthonia decumbens	1	1	1
Deschampsia cespitosa	1
Epilobium palustre	1	1		1	1
Erica tetralix	1		1	1		1
Eriophorum angustifolium			1
Fagus sylvatica			1
Festuca ovina	1	1	1
Festuca rubra	1	1	1
Filipendula ulmaria		1			1			1
Fraxinus excelsior	1	1
Galium palustre	1	1		1	1		1	1
Genista anglica	1		1	1		1			1
Hedera helix	1	1	1	1	1	1	1
Heracleum sphondylium	1		1	1		1
Holcus lanatus	1	1	1
Hypochaeris radicata		1			1
Ilex aquifolium	1	1	1
Juncus cf. acutiflorus	1	1	1
Juncus cf. articulatus	1
Juncus conglomeratus	1	1	1
Juncus effusus	1	1	1
Juncus squarrosus	1	1	1
Leontodon autumnalis		1			1
Leontodon hispidus		1			1
Leontodon taraxacoides	1			1
Lonicera periclemenum		1	1		1	1		1
Lotus uliginosus	1	1	1	1	1	1	1	1
Luzula cf. multiflora		1	1
Molinia caerulea	1	1	1
Nardus stricta	1	1	1
Narthecium ossifragum			1			1			1
Pedicularis sylvatica	1		1	1		1
Plantago lanceolata	1	1	1	1	1	1	1	1	1
Poa annua		1
Poa trivialis		1
Polygala serpyllifolia		1	1		1	1
Potentilla erecta	1	1	1	1	1	1	1	1	1
Prunella vulgaris	1	1		1	1
Prunus spinosa	1	1	1	1	1	1
Quercus robur	1	1	1
Ranunculus acris	1	1	1	1	1	1	1	1	1
Ranunculus flammula		1			1
Ranunculus repens	1	1		1	1
Rosa arvensis		1	1		1	1		1	1
Rosa canina		1	1		1	1
Rubus fruticosus	1	1	1	1	1	1	1	1	1
Rumex acetosa	1	1
Salix caprea		1			1
Salix cinerea	1	1	1	1	1	1
Salix repens	1		1	1		1
Salix sp.			1
Sambucus nigra		1	1		1	1
Scirpus cespitosus	1		1
Serratula tinctoria	1	1	1	1	1	1
Sorbus aucuparia	1	1	1	1	1	1
Stellaria alsine	1			1
Succisa pratensis	1	1	1	1	1	1	1	1	1
Trifolium pratense	1	1		1	1		1	1
Trifolium repens	1	1		1	1
Ulex europaea	1		1	1		1	1		1
Ulmus glabra			1
Valeriana dioica			1			1			1
Viola palustris		1			1
Total	64	75	67	33	39	31	13	17	13
Percent							0.39	0.44	0.42
