# Supplementary material for: Floral resource partitioning by individuals within generalised hoverfly pollination networks revealed by DNA metabarcoding
Source: Sci Rep. 2018 Mar 23;8:5133. doi: 10.1038/s41598-018-23103-0 (PMC5865107; doi:10.1038/s41598-018-23103-0)
Supplement: Supplementary file 3 — Supplementary Information ST3 [file 41598_2018_23103_MOESM3_ESM.xlsx]

## Sheet: Title
Floral resource partitioning by individuals within generalised hoverfly pollination networks revealed by DNA metabarcoding
Andrew Lucas1, Owen Bodger2, Berry J Brosi3, Col R. Ford4, Dan W. Forman1, Carolyn Greig2, Matthew Hegarty5, Laura Jones4, Penelope J. Neyland1, Natasha de Vere4,5
*Lucas, A. (1) Department of Biosciences, College of Science, Swansea University, Singleton Park, Swansea, SA2 8PP, Wales, UK 599841@swansea.ac.uk
Bodger, O. (2) Institute of Life Science, School of Medicine, Swansea University, Singleton Park, Swansea, SA2 8PP, Wales, UK. O.Bodger@swansea.ac.uk
Brosi, B.J. (3) Department of Environmental Sciences, Emory University, 400 Dowman Drive NE, Atlanta, Georgia 30322 USA bbrosi@emory.edu
Ford, C. (4) National Botanic Garden of Wales, Llanarthne, Carmarthenshire, Wales UK SA32 8HG col.r.ford@gmail.com
Forman, D.W. (1) Department of Biosciences, College of Science, Swansea University, Singleton Park, Swansea, SA2 8PP, Wales, UK D.W.Forman@swansea.ac.uk
Greig, C. (2) Institute of Life Science, School of Medicine, Swansea University, Singleton Park, Swansea, SA2 8PP, Wales, UK. C.Greig@swansea.ac.uk
Hegarty, M. (5) Institute of Biological, Environmental and Rural Sciences, Aberystwyth University, Aberystwyth, SY23 3EE, Wales, UK. ayh@aber.ac.uk
Jones, L. (4) National Botanic Garden of Wales, Llanarthne, Carmarthenshire, Wales, UK SA32 8HG Laura.Jones@gardenofwales.org.uk
Neyland, P. (1) Department of Biosciences, College of Science, Swansea University, Singleton Park, Swansea, SA2 8PP, Wales, UK P.J.Neyland@swansea.ac.uk
de Vere, N. (4) National Botanic Garden of Wales, Llanarthne, Carmarthenshire, Wales, UK SA32 8HG and (5) Institute of Biological, Environmental and Rural Sciences, Aberystwyth University, Aberystwyth, Wales UK SY23 3EE natasha.devere@gardenofwales.org.uk
* = corresponding author

## Sheet: Supplementary Info Table ST3
Supplementary Information Table ST3 Number of plant pollen DNA sequences ascribed to each plant taxonomic group for hoverflies caught at three grasslands in west Wales between July 1 and August 2014 (for location codes, see SI1).
Reference	Site	Genus	Hoverfly Species	Date Captured	Achillea millefolium	Anemone spp	Apiaceae	Asteraceae	Bellis perennis	Brassicaceae	Buddleja sp.	Calluna vulgaris	Capsella bursa-pastoris	Cardueae	Cerastium fontanum	Chenopodiaceae	Cichoreae	Clematis vitalba	Convulvulaceae	Crepis sp	Dactylorhiza sp	Digitalis purpurea	Euphorbia sp	Eupatorium cannabinum	Fabaceae	Filipendula ulmaria	Fumariaceae	Galium sp	Genista sp	Hedera helix	Hypericum sp	Iridaceae	Juncus sp	Lamiaceae	Lathyrus sp	Lauraceae	Lonicera periclymenum	Lotus pedunculatus	Mentha sp	Menyanthes trifoliata	Narthecium ossifragum	Odontites vernus	Osmunda regalis	Plantago lanceolata	Poaceae	Potentilla sp	Quercus sp	Ranunculaceae	Ranunculus sp
M13	CAD	Rhingia	Rhingia campestris	2014-08-27	85	0	4046	0	0	0	0	0	0	5184	0	0	0	0	0	0	0	0	0	0	0	0	0	0	0	0	0	0	0	0	0	0	0	0	0	0	0	0	0	0	0	0	0	0	0
M15	CAD	Rhingia	Rhingia campestris	2014-08-27	0	0	4531	0	0	0	0	399	0	27	0	0	0	0	0	0	0	0	0	0	0	0	0	0	0	0	0	0	0	0	0	0	0	0	0	0	0	0	0	0	0	0	0	0	0
M16	CAD	Rhingia	Rhingia campestris	2014-07-30	0	0	6467	0	0	0	0	118	0	627	0	0	0	0	0	0	0	0	0	0	0	0	0	0	0	0	0	0	0	0	0	0	0	0	0	0	0	0	0	54	0	0	0	0	0
M17	TRE	Rhingia	Rhingia campestris	2014-08-22	0	0	6986	0	0	0	0	0	0	1619	0	0	0	0	0	0	0	0	0	0	0	25	0	0	0	0	0	0	0	0	0	0	0	0	0	0	0	0	0	0	0	0	0	0	0
M19	CAD	Rhingia	Rhingia campestris	2014-07-30	0	0	6793	0	0	0	0	45	0	254	0	0	0	0	0	0	0	0	0	0	0	35	0	0	0	0	0	0	0	0	0	0	0	0	0	0	0	0	0	0	0	0	0	0	34
M20	CAD	Rhingia	Rhingia campestris	2014-07-30	0	0	2818	0	0	0	0	0	0	0	0	0	0	0	0	0	0	0	0	0	0	11	19	0	0	0	0	0	0	0	0	0	0	0	0	0	0	0	0	0	0	0	0	0	0
M21	CAD	Rhingia	Rhingia campestris	2014-08-27	47	0	35	119	0	0	0	35	0	6002	0	0	2668	11	0	0	0	0	0	0	0	518	0	0	0	0	71	0	0	61	0	0	0	0	31	0	0	224	0	0	0	18	0	0	295
M22	TRE	Rhingia	Rhingia campestris	2014-08-25	0	0	4501	0	0	0	0	0	0	7723	0	0	0	0	0	0	0	0	0	0	0	20	0	0	0	0	0	0	0	0	0	0	0	0	0	0	0	0	0	0	0	0	0	0	32
M24	CAD	Rhingia	Rhingia campestris	2014-07-30	0	0	4367	0	0	0	0	0	0	134	0	0	0	0	0	0	0	0	0	121	0	0	0	0	0	0	0	0	0	0	0	0	0	0	0	0	0	0	0	0	0	0	0	0	0
M25	LLC	Rhingia	Rhingia campestris	2014-08-08	0	0	126	178	0	6017	0	0	30	489	13	0	0	0	0	154	0	0	0	0	0	0	0	0	0	0	0	0	0	0	0	0	0	0	0	0	0	0	0	0	0	152	0	0	2488
M26	CAD	Rhingia	Rhingia campestris	2014-08-27	0	0	20	0	0	0	0	0	0	0	0	0	0	0	0	0	0	0	0	0	0	0	0	11	0	0	0	0	0	0	0	0	0	0	0	0	0	0	0	0	0	0	0	0	49
M28	CAD	Sericomyia	Sericomyia superbiens	2014-08-27	0	0	55	35	0	365	0	0	0	0	0	0	0	0	0	36	0	0	0	0	0	0	0	0	0	0	205	0	0	0	0	0	0	0	0	0	0	0	0	724	0	0	0	0	263
M29	CAD	Sericomyia	Sericomyia superbiens	2014-07-30	0	0	70	0	0	51	0	16	0	0	0	0	0	0	0	0	0	0	0	0	0	0	0	0	0	0	0	0	0	0	0	0	0	0	0	0	0	0	0	0	0	0	0	0	11
M30	CAD	Sericomyia	Sericomyia superbiens	2014-07-30	0	0	53	0	18	0	0	0	0	14	0	0	0	0	0	0	0	0	0	0	0	0	0	0	0	0	0	0	0	0	0	0	0	0	0	0	0	0	43	51	0	0	0	0	197
M31	CAD	Sericomyia	Sericomyia superbiens	2014-08-27	0	0	0	0	0	0	0	0	0	15	0	0	0	0	0	0	0	0	0	0	0	0	0	0	0	0	0	0	0	0	0	0	0	0	0	0	0	0	0	39	0	0	0	0	68
M32	TRE	Sericomyia	Sericomyia superbiens	2014-08-25	0	0	0	0	0	0	0	0	0	36	0	0	0	0	0	0	0	0	0	0	0	0	0	0	0	0	0	0	0	0	0	0	0	0	0	0	0	0	0	0	0	0	0	0	119
M33	CAD	Sericomyia	Sericomyia superbiens	2014-08-27	0	0	0	0	0	0	0	0	0	0	0	0	0	0	0	0	0	0	0	0	0	0	0	0	0	0	673	0	0	0	0	0	0	0	0	0	0	0	0	0	0	0	0	0	0
M34	TRE	Volucella	Volucella bombylans	2014-08-25	0	0	0	0	0	0	0	3057	0	0	0	0	125	0	0	0	0	0	0	0	0	0	0	0	0	0	0	0	0	0	0	0	0	0	0	0	0	0	0	0	0	0	0	0	0
M36	CAD	Volucella	Volucella bombylans	2014-07-30	60	0	233	0	0	0	0	1897	0	219	0	0	0	0	0	0	0	0	0	571	0	0	0	0	0	0	0	0	0	0	0	0	0	0	0	0	0	0	0	0	13	0	0	0	0
M37	TRE	Volucella	Volucella bombylans	2014-07-18	0	0	11	0	0	0	0	4746	0	336	0	0	156	0	0	46	0	0	0	0	0	0	0	0	0	0	0	0	0	0	0	0	0	0	0	0	0	0	0	19	0	10	0	0	0
M38	TRE	Volucella	Volucella bombylans	2014-08-25	50	11	53	0	0	0	0	1255	0	1645	0	0	860	0	0	0	0	0	0	160	0	0	0	0	0	0	0	0	0	0	0	0	0	0	0	0	0	0	0	0	0	0	0	0	17
M39	TRE	Sericomyia	Sericomyia superbiens	2014-08-25	0	0	0	46	0	0	0	2307	0	64	0	0	16	0	0	0	0	0	0	0	0	0	0	0	0	0	0	0	0	0	0	0	0	0	0	0	0	0	0	0	0	11	0	0	0
M40	LLC	Cheilosia	Cheilosia illustrata	2014-07-10	0	0	0	80	0	0	0	2036	0	4	0	0	0	0	0	0	0	0	0	0	0	0	0	0	0	0	0	0	0	0	0	0	0	0	0	0	0	0	0	0	0	0	0	0	0
M41	LLC	Cheilosia	Cheilosia illustrata	2014-07-10	0	0	0	0	0	0	0	1781	0	159	0	0	379	0	0	0	0	0	0	0	0	0	0	0	0	0	205	0	0	0	0	0	0	0	0	0	0	0	0	0	0	0	0	0	12
M42	TRE	Cheilosia	Cheilosia illustrata	2014-07-18	0	0	19	0	0	0	0	751	0	64	0	0	0	0	0	0	0	0	0	0	0	0	0	0	0	0	0	0	0	0	0	0	0	0	37	0	0	0	0	0	0	0	0	0	0
M43	LLC	Cheilosia	Cheilosia illustrata	2014-07-10	0	0	114	0	0	0	0	1215	0	579	0	0	42	0	0	0	0	0	0	0	0	0	0	0	0	0	0	0	0	0	0	0	0	0	21	0	0	0	0	0	0	0	0	0	0
M44	LLC	Cheilosia	Cheilosia illustrata	2014-07-10	0	0	62	0	0	0	0	1934	0	906	0	0	77	0	0	254	0	0	0	57	62	0	0	0	0	0	0	0	0	0	0	0	0	0	0	0	0	0	0	0	0	54	0	0	0
M45	LLC	Cheilosia	Cheilosia illustrata	2014-07-10	0	0	0	0	0	0	0	791	0	1035	0	0	0	0	0	0	0	0	0	0	0	0	0	0	0	0	29	0	0	0	0	0	0	0	0	0	0	0	0	0	0	14	0	0	21
M46	LLC	Cheilosia	Cheilosia illustrata	2014-07-10	0	0	0	0	0	0	0	3752	0	711	0	0	40	0	0	0	0	0	0	0	0	0	0	0	0	0	0	0	0	0	0	0	0	0	0	0	0	0	0	0	0	0	0	0	0
M47	TRE	Cheilosia	Cheilosia illustrata	2014-07-18	0	0	0	0	0	0	0	1273	0	694	0	0	0	0	0	0	0	0	0	0	0	0	0	0	0	0	0	0	0	0	0	0	0	0	0	0	0	0	0	0	0	0	0	0	0
M48	TRE	Cheilosia	Cheilosia illustrata	2014-07-18	0	0	0	0	0	0	0	1449	0	896	0	0	0	0	0	0	0	0	0	0	0	0	0	0	0	0	530	0	0	0	0	0	0	0	0	0	0	0	0	0	0	0	0	0	0
M49	CAD	Sericomyia	Sericomyia silentis	2014-08-27	0	0	35	0	0	0	0	0	133	42	0	0	0	0	0	0	0	0	0	0	0	114	0	0	0	0	0	0	0	0	0	0	0	0	0	0	0	0	0	0	0	0	0	0	16
M60	TRE	Sericomyia	Sericomyia silentis	2014-08-25	0	0	0	0	0	0	0	0	130	7614	0	0	0	0	0	0	0	0	0	0	0	212	0	0	0	0	0	0	77	0	0	0	0	0	0	0	0	0	0	0	0	0	0	0	85
M61	TRE	Sericomyia	Sericomyia silentis	2014-08-25	0	0	99	0	0	0	0	0	0	135	0	0	0	0	0	0	0	0	0	0	0	0	0	0	0	0	0	0	0	0	0	0	0	0	0	0	0	0	0	0	0	0	0	0	0
M62	TRE	Sericomyia	Sericomyia silentis	2014-08-25	0	0	21	0	0	0	0	16	0	761	0	0	0	0	0	0	0	0	0	0	0	63	0	0	0	0	0	0	0	0	0	0	0	0	0	0	0	0	0	0	0	0	10	0	22
M63	TRE	Sericomyia	Sericomyia silentis	2014-08-25	0	0	0	0	0	0	0	0	0	840	0	0	0	0	0	0	0	0	0	0	0	0	0	0	0	0	0	0	0	0	0	0	0	0	0	0	0	0	0	0	0	0	0	0	0
M64	TRE	Sericomyia	Sericomyia silentis	2014-08-25	0	0	0	0	0	0	0	0	0	16540	0	0	0	0	0	0	0	0	0	0	0	30	0	0	0	0	0	0	14	0	0	0	0	0	0	0	0	0	0	0	0	0	0	0	0
M65	CAD	Sericomyia	Sericomyia silentis	2014-08-27	0	0	104	0	0	0	0	0	0	19037	0	0	0	0	0	0	0	0	0	0	0	274	0	0	0	0	0	0	0	0	0	0	0	0	0	0	0	0	0	0	0	0	0	0	0
M66	CAD	Sericomyia	Sericomyia silentis	2014-08-27	0	0	0	0	0	0	0	130	0	13077	0	0	0	0	0	0	0	0	0	0	0	39	0	0	0	0	0	0	0	0	0	0	0	0	0	0	0	0	0	0	0	0	0	0	0
M67	CAD	Sericomyia	Sericomyia silentis	2014-07-30	0	0	158	0	0	0	0	0	264	6924	0	0	0	0	0	0	0	0	0	0	0	97	0	0	0	0	0	0	11	0	0	0	0	0	0	0	0	0	0	0	0	0	0	0	0
M68	CAD	Sericomyia	Sericomyia silentis	2014-08-27	0	0	24	0	0	0	0	0	0	3619	0	0	0	0	0	0	0	0	0	0	0	1471	0	0	0	0	0	0	0	0	0	0	0	0	0	0	0	0	0	0	42	0	0	0	0
M69	CAD	Sericomyia	Sericomyia silentis	2014-07-30	0	0	294	0	0	0	0	0	77	5416	0	0	0	0	0	0	0	0	0	0	0	127	0	0	0	0	0	0	0	0	0	0	0	0	0	0	0	0	0	0	12	0	0	0	0
M70	CAD	Sericomyia	Sericomyia silentis	2014-08-27	0	0	0	0	0	0	0	0	0	3836	0	0	1202	0	0	39	0	0	0	0	0	536	0	0	0	0	0	0	0	0	0	0	0	0	0	0	0	0	0	0	0	0	0	0	0
M71	CAD	Sericomyia	Sericomyia silentis	2014-07-30	0	0	0	0	0	0	0	0	0	2038	0	0	262	0	0	0	0	0	0	0	0	170	0	0	0	0	0	0	0	0	0	0	0	0	0	0	0	0	0	0	23	0	0	0	0
M72	CAD	Sericomyia	Sericomyia silentis	2014-08-27	0	0	0	0	0	0	0	0	0	1255	0	0	0	0	0	0	0	0	0	0	0	406	0	0	0	0	0	0	0	0	0	0	0	0	0	0	0	0	0	0	0	0	0	0	0
M86	CAD	Sericomyia	Sericomyia silentis	2014-07-30	0	0	93	0	0	0	0	0	0	465	0	0	2698	0	0	0	0	0	0	0	0	0	0	0	0	0	0	0	49	0	0	0	0	0	0	0	0	0	0	0	0	0	0	0	0
M87	CAD	Sericomyia	Sericomyia silentis	2014-07-30	0	0	77	0	0	0	0	0	0	121	0	0	0	0	0	0	0	0	0	0	0	0	0	0	0	0	10	0	0	0	0	0	0	0	0	0	0	0	0	0	0	0	0	0	0
M88	CAD	Sericomyia	Sericomyia silentis	2014-07-30	135	0	247	0	0	0	0	0	0	493	0	0	201	0	0	0	0	0	0	0	0	15	0	0	0	0	151	0	120	0	0	0	0	0	0	0	79	0	0	0	0	0	0	0	106
M89	CAD	Sericomyia	Sericomyia silentis	2014-07-30	0	0	1303	0	0	0	0	0	0	0	0	0	0	0	0	0	0	0	0	0	0	0	0	0	0	0	0	0	0	0	0	0	0	0	0	0	0	0	0	0	0	0	0	0	0
M90	CAD	Sericomyia	Sericomyia silentis	2014-07-30	0	0	48	0	0	0	0	0	0	1060	0	0	0	0	0	0	0	0	0	0	0	0	0	0	0	0	33	0	20	0	0	0	0	0	0	0	0	0	0	0	0	12	0	0	91
M92	LLC	Sericomyia	Sericomyia silentis	2014-08-08	0	0	863	0	0	0	0	0	0	68	0	0	0	0	0	0	0	0	0	0	0	0	0	0	0	0	0	0	12	0	0	0	0	0	0	0	0	0	0	0	0	0	0	0	43
M93	LLC	Sericomyia	Sericomyia silentis	2014-08-08	0	0	5531	0	0	0	0	0	0	36	0	0	50	0	0	0	0	0	0	0	0	1039	0	0	0	0	0	0	0	0	0	0	0	0	0	0	0	0	0	0	24	0	0	0	51
M94	LLC	Sericomyia	Sericomyia silentis	2014-08-08	0	0	274	0	0	0	0	0	0	0	0	0	0	0	0	0	0	0	0	0	0	0	0	0	0	0	0	0	0	0	0	0	0	0	0	0	0	0	0	0	0	15	0	0	0
M95	LLC	Sericomyia	Sericomyia silentis	2014-08-08	0	0	1341	0	0	0	0	0	0	0	0	0	0	0	0	0	0	0	0	0	0	0	0	0	0	0	65	0	0	0	0	0	0	0	0	0	0	0	0	0	0	0	0	0	34
M96	LLC	Sericomyia	Sericomyia silentis	2014-08-08	0	0	941	0	0	21	0	0	0	1271	0	0	70	0	0	0	0	0	0	0	0	74	0	0	0	0	0	0	0	0	0	0	0	0	0	151	0	0	0	266	0	0	0	0	1027
CAD10	CAD	Eristalis	Eristalis horticola	2014-07-30	0	0	0	1	0	0	0	0	0	20	0	0	0	0	0	0	0	0	0	0	0	0	0	0	0	0	0	0	0	0	0	0	0	0	0	0	0	0	0	0	0	0	0	0	0
CAD11	CAD	Eristalis	Eristalis nemorum	2014-07-30	0	0	0	0	0	0	0	0	0	1	0	0	0	0	0	0	0	0	0	0	0	0	0	0	0	0	0	0	0	0	0	0	0	0	0	0	0	0	0	0	0	0	0	0	0
CAD12	CAD	Eristalis	Eristalis nemorum	2014-07-30	12	0	0	13	0	0	0	0	0	141	0	0	0	0	0	0	0	0	0	0	0	3	0	0	0	0	35	0	0	0	0	0	0	0	0	0	0	0	0	0	0	0	0	0	0
CAD13	CAD	Eristalis	Eristalis horticola	2014-07-30	0	0	0	0	0	0	0	0	0	33	0	0	0	0	0	0	0	0	0	0	0	8	0	0	0	0	0	0	0	0	0	0	0	0	0	0	0	0	0	0	0	0	0	0	0
CAD14	CAD	Eristalis	Eristalis pertinax	2014-07-30	0	0	0	0	0	0	0	0	0	29	0	0	0	0	0	0	0	0	0	0	0	0	0	0	0	0	0	0	0	0	0	0	0	0	0	0	0	0	0	0	0	0	0	0	0
CAD15	CAD	Eristalis	Eristalis horticola	2014-07-30	0	0	0	3	0	0	0	0	0	0	0	0	0	0	0	0	0	0	0	0	0	0	0	0	0	0	0	0	0	0	0	0	0	0	0	0	0	0	0	0	0	0	0	0	0
CAD16	CAD	Eristalis	Eristalis intricaria	2014-07-30	0	0	1	0	0	0	0	0	0	353	0	0	0	0	0	0	0	0	0	0	0	8	0	0	0	0	0	0	0	0	0	0	0	0	0	0	0	0	0	0	0	0	0	0	0
CAD17	CAD	Eristalis	Eristalis pertinax	2014-07-30	0	0	0	0	0	0	0	0	0	16	0	0	0	0	0	0	0	0	0	0	0	0	0	0	0	0	0	0	0	0	0	0	0	0	0	0	0	0	0	0	1	0	0	0	0
CAD18	CAD	Eristalis	Eristalis pertinax	2014-07-30	0	0	0	0	0	0	0	0	0	0	0	0	0	0	0	0	0	0	0	0	0	2	0	0	0	0	0	0	0	0	0	0	0	0	0	0	0	0	0	0	0	0	0	0	0
CAD19	CAD	Eristalis	Eristalis horticola	2014-07-30	0	0	4	0	0	0	0	0	0	150	0	0	0	0	0	0	0	0	0	0	0	20	0	0	0	0	5	0	0	0	0	0	0	0	0	0	0	0	0	0	0	0	0	0	0
CAD02	CAD	Eristalis	Eristalis horticola	2014-07-30	21	0	34	12	0	101	6	16	0	740	0	0	26	27	0	0	0	0	0	0	0	212	0	0	0	0	4	0	31	0	0	0	96	16	0	0	0	0	0	16	0	0	0	7	11
CAD20	CAD	Eristalis	Eristalis horticola	2014-07-30	0	0	0	0	0	0	0	0	0	36	0	0	0	0	0	0	0	0	0	0	0	0	0	0	0	0	0	0	0	0	0	0	0	0	0	0	0	0	0	6	13	0	0	0	0
CAD21	CAD	Eristalis	Eristalis pertinax	2014-07-30	0	0	1	0	0	0	0	0	0	10	0	0	0	0	0	0	0	0	0	0	0	0	0	0	0	0	0	0	0	0	15	0	0	0	0	0	0	0	0	0	0	0	0	0	0
CAD22	CAD	Eristalis	Eristalis pertinax	2014-07-30	0	0	0	0	0	0	0	0	0	0	0	0	0	0	0	0	0	0	0	0	0	0	0	0	0	0	0	0	0	0	0	0	0	0	0	0	0	0	0	0	0	0	0	0	0
CAD23	CAD	Eristalis	Eristalis pertinax	2014-07-30	0	0	0	0	0	0	0	0	0	10	0	0	1	0	0	0	0	0	0	0	0	0	0	0	0	0	0	0	0	0	0	0	0	0	0	0	0	0	0	0	0	0	0	0	0
CAD24	CAD	Eristalis	Eristalis pertinax	2014-07-30	0	0	0	0	0	0	0	0	0	14	0	0	0	0	0	0	0	0	0	0	0	0	0	0	0	0	0	0	0	0	0	0	0	0	0	0	0	0	0	0	0	1	0	0	0
CAD25	CAD	Eristalis	Eristalis horticola	2014-07-30	0	0	0	0	0	0	0	0	0	2	0	0	0	0	0	0	0	0	0	0	0	0	0	0	0	0	11	0	0	0	0	0	0	0	0	0	0	0	0	0	0	0	0	0	0
CAD26	CAD	Eristalis	Eristalis tenax	2014-08-27	0	0	0	1	0	0	0	0	0	52	0	0	0	0	0	0	0	0	0	0	0	1	0	0	0	0	0	0	0	0	0	0	0	0	0	0	0	0	0	0	0	0	0	0	0
CAD27	CAD	Eristalis	Eristalis pertinax	2014-08-27	0	0	0	5	0	0	0	0	0	18	0	0	1	0	0	0	0	0	0	0	0	0	0	0	0	0	2	0	0	0	0	0	0	0	0	0	0	0	0	2	0	0	0	0	0
CAD29	CAD	Eristalis	Eristalis pertinax	2014-08-27	0	0	0	0	0	0	0	0	0	15	0	0	2	0	0	0	0	0	0	0	0	0	0	0	0	8	8	0	0	0	0	0	0	0	0	0	0	0	0	0	0	0	0	0	0
CAD03	CAD	Eristalis	Eristalis pertinax	2014-07-30	0	0	47	0	0	0	0	473	0	1	0	0	0	288	0	0	0	0	0	0	1	0	0	0	0	0	46	0	92	0	0	0	61	0	0	0	0	0	0	0	24	0	1	0	0
CAD30	CAD	Eristalis	Eristalis pertinax	2014-08-27	0	0	0	0	0	20	0	0	0	22	0	0	0	0	0	0	0	0	0	0	0	0	0	0	0	0	0	0	0	0	0	0	0	0	0	0	0	0	0	0	0	0	0	0	0
CAD31	CAD	Eristalis	Eristalis pertinax	2014-08-27	0	0	2	139	0	0	0	2896	0	184	0	0	0	0	0	0	0	0	0	0	0	0	0	0	0	0	1	0	0	0	0	0	1	0	0	0	0	0	0	0	123	0	0	0	0
CAD32	CAD	Eristalis	Eristalis pertinax	2014-08-27	0	0	0	0	0	0	0	0	0	41	0	0	0	0	0	0	0	0	0	0	0	254	0	0	0	54	0	0	0	0	0	0	0	0	0	0	0	0	0	0	8	0	0	0	0
CAD33	CAD	Eristalis	Eristalis tenax	2014-08-27	0	0	2	17	0	0	0	0	0	38	0	0	1	0	0	0	0	0	0	0	0	0	0	0	0	0	0	0	0	0	0	0	0	0	0	0	0	0	0	11	2	0	0	0	0
CAD34	CAD	Eristalis	Eristalis pertinax	2014-08-27	0	0	34	10	0	0	0	0	0	36	0	0	0	0	0	0	0	0	0	0	0	0	0	0	0	10	0	0	0	0	0	0	0	0	0	0	0	0	0	2	28	0	0	0	0
CAD35	CAD	Eristalis	Eristalis pertinax	2014-08-27	0	0	2	38	0	0	0	0	0	56	0	0	0	0	0	0	0	0	0	0	0	2	0	0	0	0	0	0	0	0	0	0	0	0	0	0	0	0	0	0	0	0	0	0	0
CAD36	CAD	Eristalis	Eristalis nemorum	2014-08-27	0	0	20	0	0	0	0	0	0	333	0	0	0	0	0	0	0	0	0	0	0	4	0	0	0	0	209	0	0	0	0	0	0	0	0	0	0	0	0	183	0	0	0	0	0
CAD38	CAD	Eristalis	Eristalis pertinax	2014-08-27	0	0	3	0	0	0	0	0	0	18	0	0	0	0	0	0	0	0	0	0	0	0	0	0	0	0	0	0	0	0	0	0	0	0	0	0	0	0	0	0	0	0	0	0	0
CAD39	CAD	Eristalis	Eristalis pertinax	2014-08-27	0	0	0	0	0	0	0	0	0	25	0	0	0	0	0	0	0	0	0	0	0	0	0	0	0	0	0	0	0	0	0	0	0	0	0	0	0	0	0	24	1	0	0	0	0
CAD04	CAD	Eristalis	Eristalis pertinax	2014-08-27	18	0	66	0	0	0	0	114	0	45	0	0	1	0	11	0	0	0	0	0	0	30	0	0	0	0	0	0	0	0	0	0	56	0	0	0	0	0	0	16	30	0	0	0	0
CAD40	CAD	Eristalis	Eristalis tenax	2014-08-27	0	0	1	21	0	0	0	0	0	74	0	0	69	0	0	0	0	0	0	0	0	0	0	0	0	0	19	0	0	0	0	0	0	0	0	0	0	0	0	24	4	31	0	0	0
CAD41	CAD	Eristalis	Eristalis pertinax	2014-08-27	0	0	1	0	0	0	0	0	0	0	0	0	0	0	0	0	0	0	0	0	0	0	0	0	0	0	0	0	0	0	0	0	0	0	41	0	0	0	0	0	3	0	0	0	0
CAD42	CAD	Eristalis	Eristalis pertinax	2014-08-27	0	0	2	0	0	0	0	0	0	9	0	0	0	0	0	0	0	0	0	0	0	0	0	0	0	0	0	0	0	0	0	0	0	0	0	0	0	0	0	4	0	0	0	0	0
CAD43	CAD	Eristalis	Eristalis pertinax	2014-08-27	0	0	2	0	0	0	0	0	0	93	0	0	0	0	0	0	0	0	0	0	0	0	0	0	0	0	0	0	0	0	0	0	0	0	0	0	0	0	0	12	18	9	0	0	0
CAD44	CAD	Eristalis	Eristalis pertinax	2014-08-27	0	0	2	0	0	0	0	0	0	61	0	0	20	0	0	0	0	0	0	0	0	0	0	0	0	0	152	0	0	0	0	0	0	0	0	0	0	0	0	0	0	0	0	0	0
CAD05	CAD	Eristalis	Eristalis pertinax	2014-07-30	0	0	0	0	0	0	0	0	0	21	0	0	0	0	0	0	0	0	0	0	0	0	0	0	0	0	0	0	0	0	0	0	0	0	0	0	0	0	0	0	0	0	0	0	0
CAD06	CAD	Eristalis	Eristalis horticola	2014-07-30	0	0	0	0	0	12	0	0	0	155	0	0	0	0	0	0	0	0	0	0	0	16	0	0	0	0	2	0	0	0	0	0	0	0	0	0	0	0	0	0	0	0	0	0	0
CAD07	CAD	Eristalis	Eristalis horticola	2014-07-30	0	0	5	11	0	4	0	0	0	349	0	0	0	0	0	0	0	0	0	0	0	28	0	0	0	0	44	0	0	0	0	0	0	0	36	0	0	0	0	0	0	0	0	0	0
CAD08	CAD	Eristalis	Eristalis pertinax	2014-07-30	0	0	12	0	0	0	0	0	0	15	0	0	0	0	0	0	0	0	0	0	0	1	0	0	0	0	0	0	0	0	0	0	0	0	0	0	0	0	0	0	0	0	0	0	0
CAD09	CAD	Eristalis	Eristalis pertinax	2014-07-30	0	0	1	0	0	0	0	0	0	5	0	0	0	0	0	0	0	0	0	0	0	0	0	0	0	0	0	0	0	0	0	0	0	0	0	0	0	0	0	0	0	0	0	0	0
LLC01	LLC	Eristalis	Eristalis horticola	2014-08-08	18	0	42	52	0	0	0	197	0	24164	0	0	29	0	0	0	0	0	0	0	0	14	0	0	0	0	4	0	25	0	0	0	0	0	0	0	0	0	0	53	7	0	0	5	24
LLC10	LLC	Eristalis	Eristalis tenax	2014-08-08	0	0	20	1	0	0	0	0	0	1279	0	0	0	0	0	0	0	0	0	0	0	4	0	0	0	0	0	0	51	0	0	0	0	0	0	0	0	0	0	0	8	0	0	0	4
LLC11	LLC	Eristalis	Eristalis pertinax	2014-08-08	50	0	999	34	0	324	0	70	0	4899	0	0	1	0	0	0	0	0	0	0	0	420	0	0	0	0	106	0	334	14	0	0	28	0	155	0	0	0	0	261	0	0	0	0	0
LLC13	LLC	Eristalis	Eristalis arbustorum	2014-08-08	0	0	80	51	0	0	0	0	0	3457	0	0	3	0	0	0	0	0	0	0	134	252	0	0	0	0	9508	0	129	0	0	0	4	0	0	0	0	0	0	0	0	4	4	0	7
LLC14	LLC	Eristalis	Eristalis pertinax	2014-08-08	0	0	167	0	0	0	0	1	0	988	0	0	0	0	124	0	0	0	0	0	53	0	0	0	0	0	357	0	25	0	0	0	1	0	0	0	0	0	0	479	104	1	22	0	3
LLC15	LLC	Eristalis	Eristalis pertinax	2014-08-08	0	0	476	1	0	0	0	628	0	877	0	0	0	0	456	0	0	0	0	0	0	144	0	0	0	0	528	0	368	0	0	0	22	0	0	0	0	0	0	0	62	11	0	29	1
LLC16	LLC	Eristalis	Eristalis tenax	2014-08-08	0	0	9	2	0	0	0	1	0	2678	0	0	1	0	0	0	0	0	0	0	0	21	0	0	0	0	16	0	167	0	0	0	4	0	0	0	0	0	0	0	98	0	0	0	1
LLC17	LLC	Eristalis	Eristalis arbustorum	2014-08-08	0	0	4	24	0	0	0	0	0	20041	0	0	2	0	0	0	1	0	0	0	0	630	0	1	0	0	11468	0	10	0	0	0	7	0	0	0	0	0	0	0	0	0	0	0	2
LLC18	LLC	Eristalis	Eristalis horticola	2014-08-08	0	0	149	36	0	522	0	1	0	12173	0	0	1	64	0	0	1	0	0	0	0	239	0	0	0	0	4740	0	130	33	0	0	31	0	1	0	0	0	0	96	0	43	0	0	1
LLC19	LLC	Eristalis	Eristalis horticola	2014-08-08	0	0	34	11	0	157	0	0	0	7263	0	24	1	0	0	0	24	0	0	0	29	619	0	0	0	0	31996	0	0	0	0	0	27	0	0	0	0	0	0	0	0	0	0	0	1
LLC02	LLC	Eristalis	Eristalis horticola	2014-08-08	0	0	160	4	0	412	0	241	0	1777	0	0	0	0	0	0	0	360	0	0	0	2157	0	0	0	0	17072	0	152	0	0	0	10	0	0	0	0	0	0	115	45	0	0	9	46
LLC20	LLC	Eristalis	Eristalis nemorum	2014-08-08	0	0	36	38	0	0	0	0	0	12559	0	0	0	0	0	0	0	0	0	0	0	5279	0	0	0	0	11960	0	112	0	0	0	53	0	0	0	0	0	0	203	4	1	0	0	0
LLC21	LLC	Eristalis	Eristalis pertinax	2014-08-08	0	0	1	20	0	0	0	3172	0	2116	0	0	0	0	0	0	0	0	0	0	32	245	0	0	0	0	118	0	70	0	0	0	11	0	0	0	0	0	0	72	5	0	2	3	16
LLC22	LLC	Eristalis	Eristalis horticola	2014-08-08	0	0	24	3	0	0	0	0	0	11793	0	0	0	0	0	0	0	0	0	0	0	254	0	0	0	0	9090	0	16	0	0	0	0	8	0	0	0	0	0	91	14	0	0	1	4
LLC23	LLC	Eristalis	Eristalis tenax	2014-08-08	0	0	55	64	0	221	0	0	0	11460	0	0	0	81	0	0	0	0	0	0	4412	19	0	0	0	0	264	0	53	0	0	0	7	460	0	0	0	0	0	0	1	1	0	6	27
LLC24	LLC	Eristalis	Eristalis tenax	2014-08-08	0	0	315	4	0	0	0	264	0	1353	0	0	0	0	0	0	0	0	0	0	110	26	0	1	0	0	7282	0	546	0	0	0	1	0	0	0	0	0	0	120	47	0	0	0	7
LLC25	LLC	Eristalis	Eristalis nemorum	2014-08-08	0	0	139	9	0	349	0	2	0	4725	0	0	1	0	131	0	0	0	0	0	0	498	0	3	0	0	1314	0	16	0	0	0	51	0	136	0	0	0	0	242	0	271	0	34	269
LLC26	LLC	Eristalis	Eristalis tenax	2014-08-08	0	0	8	8	0	628	0	146	46	1745	0	0	2709	0	0	0	0	0	0	0	0	246	0	0	0	0	169	0	367	0	0	0	5	0	0	0	0	0	0	334	73	0	0	1	0
LLC27	LLC	Eristalis	Eristalis pertinax	2014-08-08	0	0	10380	3	0	74	0	82	0	1639	0	0	0	0	0	0	0	0	0	0	0	727	0	0	0	0	2425	0	175	0	0	0	0	0	0	0	0	0	0	121	0	0	0	0	3
LLC28	LLC	Eristalis	Eristalis tenax	2014-08-08	0	0	87	64	0	0	72	1	0	36598	0	0	0	0	0	0	0	0	0	0	0	556	0	2	0	0	100	412	1150	14	0	0	25	0	0	0	0	0	0	45	0	58	0	0	1
LLC29	LLC	Eristalis	Eristalis tenax	2014-08-08	0	0	14	22	0	107	0	44	0	13816	0	0	0	0	0	0	0	0	0	0	38	39	0	0	0	0	340	0	495	0	0	0	1	36	0	0	0	0	0	42	4	35	0	0	1
LLC03	LLC	Eristalis	Eristalis horticola	2014-08-08	0	0	2135	381	0	1165	0	2927	0	7748	0	0	102	0	0	0	0	0	0	0	0	658	0	0	0	0	564	0	0	15	0	0	8	0	173	0	0	0	0	0	45	0	0	0	0
LLC30	LLC	Eristalis	Eristalis tenax	2014-08-08	0	0	104	123	0	18	0	0	0	44024	0	0	0	0	0	0	0	0	0	0	224	112	0	0	0	0	1236	0	75	0	0	0	5	106	0	0	0	0	0	331	0	0	0	0	0
LLC31	LLC	Eristalis	Eristalis tenax	2014-08-08	0	0	0	17	0	0	0	98	0	16505	0	0	1	0	0	0	0	0	0	0	97	75	0	0	0	0	404	0	336	0	0	0	1	0	0	0	0	0	0	246	23	0	0	8	39
LLC32	LLC	Eristalis	Eristalis horticola	2014-08-08	0	0	277	8	0	0	0	35	0	1383	0	0	0	0	14	0	0	0	0	0	17	513	0	0	0	0	6231	0	25	0	0	31	44	0	0	0	0	0	0	100	24	0	0	5	29
LLC33	LLC	Eristalis	Eristalis tenax	2014-08-08	0	0	77	14	0	163	0	0	0	8725	0	0	2	0	0	0	0	0	0	0	0	402	0	0	0	0	1871	0	94	0	0	0	13	0	0	0	0	0	0	385	0	0	0	0	0
LLC04	LLC	Eristalis	Eristalis horticola	2014-08-08	0	0	892	32	0	163	0	0	0	12123	0	0	6	0	0	0	0	0	0	0	178	748	0	0	0	0	2092	0	97	0	0	0	65	117	0	0	0	0	0	87	22	0	0	2	10
LLC05	LLC	Eristalis	Eristalis horticola	2014-08-08	0	0	45	30	0	0	0	1	0	2925	0	0	2	0	0	0	0	0	0	0	0	2623	0	0	0	0	27	0	52	0	74	0	35	0	1	0	0	0	0	31	12	0	0	0	0
LLC06	LLC	Eristalis	Eristalis nemorum	2014-08-08	0	0	870	66	0	19	0	39	0	31981	0	0	0	0	0	158	0	0	0	0	55	416	0	0	0	0	1187	0	63	0	0	0	10	25	0	0	0	0	0	0	0	0	0	0	0
LLC07	LLC	Eristalis	Eristalis horticola	2014-08-08	11	0	89	75	0	0	0	561	0	28199	0	0	353	0	0	0	0	0	0	0	100	321	0	0	0	0	1271	0	0	0	0	0	12	62	0	0	0	0	0	1	0	15	0	0	1
LLC08	LLC	Eristalis	Eristalis pertinax	2014-08-08	0	0	317	7	0	0	0	0	0	5574	0	0	3	0	0	0	0	0	0	0	0	354	0	0	0	0	197	0	76	0	0	0	18	64	0	0	0	0	0	48	0	0	26	0	1
LLC09	LLC	Eristalis	Eristalis horticola	2014-08-08	0	0	6	14	0	32	0	0	0	19579	0	0	4	0	0	0	0	0	0	0	39	1262	0	1	0	0	485	0	47	0	0	0	13	0	0	0	0	0	0	17	0	0	0	6	3
TRE01	TRE	Eristalis	Eristalis pertinax	2014-07-18	0	0	0	0	0	0	0	0	0	105	0	0	87	0	0	0	0	0	0	0	0	89	0	0	0	0	0	0	0	0	0	0	0	0	0	0	0	0	0	0	0	0	2	0	0
TRE10	TRE	Eristalis	Eristalis nemorum	2014-07-18	533	0	0	97	0	17234	0	1443	0	2433	0	0	216	0	0	0	0	0	71	0	0	57	0	0	11	0	1	0	0	25	0	0	0	0	827	31	0	0	0	0	0	0	0	0	0
TRE11	TRE	Eristalis	Eristalis tenax	2014-08-22	0	0	11757	2	0	0	0	4378	0	724	0	0	0	0	0	0	0	0	0	0	0	0	0	0	0	0	1	0	0	4	0	0	0	0	148	0	0	0	0	347	62	79	0	0	0
TRE13	TRE	Eristalis	Eristalis pertinax	2014-08-22	0	0	8190	0	0	0	0	341	0	0	0	0	0	0	0	0	0	0	0	0	0	15	0	0	0	0	0	0	0	0	0	0	0	0	0	0	0	0	0	0	0	0	1	0	0
TRE14	TRE	Eristalis	Eristalis tenax	2014-08-22	0	0	374	12	0	0	0	4375	0	8939	0	0	1247	0	0	0	0	0	0	0	0	0	0	0	0	0	0	0	0	31	0	0	0	0	1681	0	0	0	0	134	0	820	0	77	159
TRE15	TRE	Eristalis	Eristalis horticola	2014-08-22	0	0	775	0	0	0	0	1758	0	827	0	0	0	0	0	0	0	0	0	0	0	0	0	0	1	0	0	0	0	0	0	0	0	0	0	0	0	0	0	0	0	50	0	0	2
TRE16	TRE	Eristalis	Eristalis pertinax	2014-08-22	0	0	15092	0	0	0	0	1827	0	1	0	0	1	0	0	0	0	0	0	0	0	46	0	0	0	0	0	0	0	0	0	0	0	0	19	0	0	0	0	0	29	1	0	0	1
TRE02	TRE	Eristalis	Eristalis pertinax	2014-07-18	0	0	86	0	0	0	0	0	0	60	0	0	0	0	0	0	0	0	0	0	0	0	0	0	0	0	2	0	0	0	0	0	0	0	0	0	0	0	0	0	0	0	0	0	122
TRE03	TRE	Eristalis	Eristalis nemorum	2014-07-18	0	0	2	0	0	0	0	1	0	5	0	0	0	0	0	0	0	0	0	0	0	31	0	0	0	0	135	0	0	0	0	0	0	0	0	0	0	0	0	0	36	0	0	0	1
TRE04	TRE	Eristalis	Eristalis nemorum	2014-07-18	0	0	2	0	0	0	0	0	0	1	0	0	0	0	0	0	0	0	0	0	0	1	0	0	0	0	1	0	0	0	0	0	0	0	0	0	42	0	0	0	0	0	0	0	0
TRE05	TRE	Eristalis	Eristalis nemorum	2014-07-18	0	0	1	0	0	0	0	0	0	68	0	0	0	0	0	0	0	0	0	0	0	38	0	0	0	0	8	0	0	0	0	0	0	0	0	0	4	0	0	0	10	0	0	0	0
TRE06	TRE	Eristalis	Eristalis nemorum	2014-07-18	0	0	17	0	0	0	0	0	0	845	0	0	2	0	0	0	0	0	0	0	0	120	0	0	0	0	0	0	0	0	0	0	0	0	0	0	11	0	0	0	0	0	0	2	53
TRE07	TRE	Eristalis	Eristalis nemorum	2014-07-18	0	0	0	1	0	0	0	0	0	25	0	0	0	0	0	0	0	0	0	0	1	253	0	0	0	0	0	0	16	0	0	0	0	0	0	0	31	0	0	0	131	0	0	0	0
TRE08	TRE	Eristalis	Eristalis nemorum	2014-07-18	0	0	0	0	0	0	0	1	0	668	0	0	5	0	0	0	0	0	0	0	0	895	0	0	0	0	0	0	0	0	0	0	0	0	0	0	53	0	0	0	0	0	0	2	13
TRE09	TRE	Eristalis	Eristalis nemorum	2014-07-18	0	0	0	2	0	0	0	0	0	724	0	0	0	0	0	0	0	0	0	0	0	287	0	0	0	0	0	0	0	0	0	0	0	0	0	0	1858	0	0	0	0	0	1	1	19
			Total Sequences		1040	11	107362	2061	18	28179	78	55137	680	488896	13	24	13746	471	736	687	26	360	71	909	5582	27570	19	19	12	72	127080	412	5698	197	89	31	726	894	3307	182	2078	224	43	5454	1235	1717	69	198	5963
			% of total		0.0574372	0.000607509	5.92939	0.113825	0.000994105	1.55627	0.00430779	3.04511	0.0375551	27.0008	0.000717965	0.00132547	0.759165	0.0260124	0.0406478	0.0379417	0.00143593	0.0198821	0.00392119	0.0502023	0.308283	1.52264	0.00104933	0.00104933	0.000662737	0.00397642	7.01838	0.022754	0.314689	0.0108799	0.0049153	0.00171207	0.0400956	0.0493739	0.182639	0.0100515	0.114764	0.0123711	0.00237481	0.301214	0.0682066	0.0948266	0.00381074	0.0109352	0.329325
[truncated: 15 more columns]
